# Supplementary material for: MicroPro: using metagenomic unmapped reads to provide insights into human microbiota and disease associations
Source: Genome Biol. 2019 Aug 6;20:154. doi: 10.1186/s13059-019-1773-5 (PMC6683435; doi:10.1186/s13059-019-1773-5)
Supplement: Supplementary file 2 — : Table S1. Computing resources required for each method on four real metagenomic datasets are provided. MaxRSS refers to the maximum memory used by the corresponding method. (XLSX 10 kb) [file 13059_2019_1773_MOESM2_ESM.xlsx]

## Sheet: Sheet1
	Zeller_CRC		Karlsson_T2D		QinJ_T2D		QinN_LC
	Walltime (h)	MaxRSS (GB)	Walltime (h)	MaxRSS (GB)	Walltime (h)	MaxRSS (GB)	Walltime (h)	MaxRSS (GB)
MicroPro (Megahit)	212	334	161	192	186	249.5	351	563
MicroPro (Minia 3)	36	46	18	19	23	35	59	91.5
De-novo assembly (Minia 3)	71	92	49.5	39	53	63	85	134
