# Supplementary material for: MicroPro: using metagenomic unmapped reads to provide insights into human microbiota and disease associations
Source: Genome Biol. 2019 Aug 6;20:154. doi: 10.1186/s13059-019-1773-5 (PMC6683435; doi:10.1186/s13059-019-1773-5)
Supplement: Supplementary file 3 — : Table S2. Number of assembled contigs from unmapped reads and number of detected viral contigs by VirFinder for each dataset are provided. (XLSX 9 kb) [file 13059_2019_1773_MOESM3_ESM.xlsx]

## Sheet: Sheet1
	# contigs	# viral contigs
Zeller_CRC	361629	188
Karlsson_T2D	208763	28
QinJ_T2D	184766	48180
QinN_LC	194120	11277
