# Supplementary material for: MicroPro: using metagenomic unmapped reads to provide insights into human microbiota and disease associations
Source: Genome Biol. 2019 Aug 6;20:154. doi: 10.1186/s13059-019-1773-5 (PMC6683435; doi:10.1186/s13059-019-1773-5)
Supplement: Supplementary file 4 — : Table S3. Significantly associated microbes selected by Boruta feature selection method for each dataset are provided. The table also shows the mean abundance in cases and controls for each selected microbes together with a FDR-adjusted WMW test p value for differences in the mean abundances. (XLSX 19 kb) [file 13059_2019_1773_MOESM4_ESM.xlsx]

## Sheet: Sheet1
Zeller_CRC
Microbe	Mean_abundance_in_control	Mean_abundance_in_case	WMW_adj_p_value
Bin_426	0.000373924	0.00014664	3.59529e-06
Bin_229	0.00108382	0.000341362	9.03856e-06
Bin_354	6.93165e-06	0.00131259	9.03856e-06
Bin_712	0.000511777	0.000177503	9.03856e-06
Dialister pneumosintes	1.27936e-05	0.000776066	3.12576e-05
Bin_156	0.000638263	0.000599923	3.2119e-05
Bin_144	0.000913586	9.56944e-06	5.66321e-05
Bin_236	0.000376534	0.0001562	7.66829e-05
Bin_766	0.000879497	0.000341315	0.000112074
Bin_459	0.000451129	2.55032e-05	0.000149381
Bin_243	0.000971235	4.77902e-06	0.000153492
Bin_530	0.000593288	0.000293435	0.000153492
Bin_765	0.000133428	5.60137e-06	0.000153492
Bin_968	0.000921678	0.0004416	0.000153492
Bin_488	0.00108969	0.00177707	0.000205447
Streptococcus salivarius	0.00764569	0.002015	0.000211922
Bin_122	0.00156213	0.000764222	0.000211922
Bin_625	0.000216713	0.000118717	0.000236809
Bin_421	0.000200937	0.00138008	0.000244231
Bin_947	0.000351443	1.23776e-06	0.000345899
Bin_531	0.00201228	0.000553848	0.000372109
Bin_730	0.000480617	0.00016696	0.000585626
Intestinimonas butyriciproducens	0.000399122	0.000904335	0.000624105
Bin_282	0.000218877	1.85853e-06	0.00072791
Cutibacterium acnes	3.6329e-05	8.08963e-06	0.000979425
Bin_206	0.000401796	3.08747e-05	0.00120237
Streptococcus sp. FDAARGOS_192	0.000582935	0.000217188	0.00145831
Bin_633	0.000581506	8.51732e-05	0.00167068
Actinomyces oris	1.17241e-05	5.36852e-06	0.0025446
Bin_212	0.000216504	0.000146491	0.0025446
Bin_368	0.0133462	0.00372343	0.0025446
Bin_621	3.25992e-05	0.000276246	0.00389225
Bin_589	7.95686e-05	4.21407e-05	0.00509967
Bin_669	5.32414e-07	0.000267816	0.0108917
Bin_195	0.000231295	6.24951e-05	0.0331221
Parvimonas micra	3.6301e-05	0.00141485	0.0345643
Bin_133	9.23092e-06	0.000323271	0.0504618
Bin_307	4.2132e-05	0.000305354	0.0552342
Eikenella corrodens	1.04696e-07	2.68511e-06	0.0585733
Bin_316	1.77335e-05	0.000151471	0.0721104
Bin_842	1.25647e-05	0.000302972	0.0727368
Bin_4	1.93815e-05	0.00142056	0.0816819
Bin_875	5.18252e-06	0.000176797	0.10104
Bin_627	0.00032017	0.00351	0.169026
Bin_975	0.000738404	0.00210022	0.296169
Bin_362	5.35343e-07	0.000263178	0.324667
Bin_779	5.62005e-06	0.000117505	0.537923
Bin_1002	4.35781e-05	0.00154677	0.537923
Bin_492	2.64694e-05	0.00064908	0.615903

## Sheet: Sheet2
Karlsson_T2D
Microbe	Mean_abundance_in_control	Mean_abundance_in_case	WMW_adj_p_value
Bin_556	0.00040807	2.05384e-06	0.000421274
Bin_14	0.00470123	0.000315778	0.0119893
Bin_163	0.00125066	0.000342487	0.0119893
Bin_368	0.00143253	0.000587252	0.0119893
Bin_293	0.000635222	0.000120194	0.0149982
Lactobacillus gasseri	2.75989e-06	9.26383e-05	0.0203181
Bin_316	0.00246189	0.00064222	0.0203181
Lactobacillus fermentum	2.56494e-06	0.00026645	0.0387482
Clostridium chauvoei	7.57062e-06	2.23542e-06	0.0387482
Bin_474	0.00130489	5.4592e-06	0.0387482
Bin_543	0.000806838	0.000186625	0.0387482
Bin_71	6.02212e-05	0.000648469	0.0410594
Bin_143	0.00290972	0.00137995	0.0410594
Bin_361	0.00120574	0.000880193	0.0410594
Bin_494	1.73729e-05	0.00199541	0.0547907
Bin_383	0.00051867	0.000132127	0.0592885
Bin_140	0.00127622	0.000387405	0.0890235
Bin_250	1.4156e-06	0.00192534	0.111135
Bin_449	0.00296241	0.00201537	0.149642
Bin_2	0.00059747	0.000484767	0.196557
Bin_525	0.000583618	0.000545952	0.205548
Lactobacillus agilis	1.61173e-05	7.0925e-06	0.209583
Bin_201	0.0016679	3.61483e-07	0.216918
Bin_434	0.00107804	0.000261726	0.370182
Bin_532	0.000936798	0.00107515	0.403146

## Sheet: Sheet3
QinJ_T2D
Microbe	Mean_abundance_in_control	Mean_abundance_in_case	WMW_adj_p_value
Bin_135	7.72251e-05	0.000732764	0.0188377
Enterobacteria phage HK225	0.0001035	9.55008e-06	0.0344753
Bin_285	0.000761166	0.000174624	0.0344753
Haemophilus pittmaniae	0.000145393	1.532e-06	0.0632276
Enterobacteria phage mEp237	0.00144643	0.000304321	0.0789252
Bin_430	0.00114234	0.0001122	0.0907968
Bin_166	0.00538994	0.00089837	0.101466
Bin_306	0.00335653	0.00187482	0.101466
[Haemophilus] ducreyi	3.71147e-06	2.97458e-07	0.107334
Bin_109	0.000346348	3.97512e-06	0.111172
Bin_152	0.000206703	0.000890279	0.111172
Bin_382	4.53839e-05	0.00118133	0.111172
Bin_485	0.00387106	0.00258089	0.111172
Bin_272	0.000103041	0.000660271	0.134503
Bin_388	0.00123197	0.000662438	0.134503
Bin_123	0.00141403	0.000931982	0.20458
Bin_478	0.000309726	0.00013489	0.295223
Bin_38	0.000344835	5.05636e-06	0.359938
Bin_308	0.000446094	0.0024404	0.371989
Erysipelotrichaceae bacterium I46	7.26513e-05	0.000494403	0.583897
Bin_76	0.00471428	0.00364474	0.583897

## Sheet: Sheet4
QinN_LC
Microbe	Mean_abundance_in_control	Mean_abundance_in_case	WMW_adj_p_value
Veillonella parvula	0.000634512	0.00929484	4.99793e-23
Veillonella rodentium	1.96088e-06	2.47013e-05	4.96295e-18
Bin_5	6.69397e-05	0.0101727	4.83964e-17
Bin_345	0.000311216	0.00174891	5.31117e-14
Neisseria sicca	5.99789e-07	1.5697e-05	7.8992e-14
Selenomonas sp. oral taxon 478	1.06807e-06	8.59456e-06	8.54572e-14
Campylobacter concisus	1.14138e-06	1.32018e-05	1.897e-13
Fusobacterium periodonticum	6.13644e-07	6.01815e-05	1.897e-13
Selenomonas sp. oral taxon 136	9.99628e-07	2.07652e-05	1.897e-13
Lactobacillus salivarius	0.000275785	0.00644788	2.68945e-12
Streptococcus oralis	7.12928e-06	0.000154504	3.18643e-12
Streptococcus gordonii	2.08296e-05	0.000351833	3.62767e-12
Bin_338	1.46288e-06	0.000764974	3.62767e-12
Bin_123	2.58833e-05	0.000530534	6.00367e-12
Bin_79	1.25718e-05	0.00065004	6.95768e-12
Bin_371	1.09504e-05	0.00121496	1.18782e-11
Bin_218	4.40413e-06	0.00165205	1.52434e-11
Lactobacillus gasseri	5.67571e-05	0.000670749	1.10308e-10
Haemophilus influenzae	2.75427e-06	4.07699e-05	1.54618e-10
Eikenella corrodens	5.36888e-07	1.10108e-05	3.04879e-10
Bin_177	0.000521806	0.003616	4.49293e-10
Lactobacillus fermentum	3.15496e-05	0.000950263	8.8891e-10
Campylobacter gracilis	1.66512e-07	3.71488e-06	1.0385e-09
Streptococcus intermedius	2.63606e-06	2.36288e-05	1.0385e-09
Bin_34	6.18681e-06	0.000546992	1.0385e-09
Bin_485	0.000274987	5.87073e-05	1.04319e-09
Bin_417	3.69158e-05	0.000524482	1.24043e-09
Bin_83	3.98558e-06	0.00177026	1.7378e-09
Bin_96	0.000276375	5.7558e-05	1.7378e-09
Bin_335	0.00507872	0.00040386	1.7378e-09
Bin_9	0.000671661	0.00309707	3.05801e-09
Bin_58	0.00589082	0.0323176	3.75231e-09
Bin_212	2.65554e-06	0.000303167	3.77007e-09
Bin_438	0.00495019	0.000371651	3.77007e-09
Dialister pneumosintes	1.13218e-05	0.000335728	6.31618e-09
Streptococcus sp. FDAARGOS_192	0.000135706	0.00185837	8.6927e-09
Bin_51	0.0123067	0.00217102	2.49751e-08
Bin_62	0.00500816	0.000391123	3.04407e-08
Bin_366	0.000491597	0.00244045	3.67932e-08
Streptococcus mutans	8.02719e-06	0.000124968	4.80365e-08
Bin_450	0.00072593	4.1651e-07	7.16086e-08
Bin_107	0.000835054	0.000483995	9.90931e-08
Bin_266	0.00464722	0.0172586	2.01637e-07
Bin_57	0.000311288	5.19393e-05	2.66749e-07
Streptococcus salivarius	0.00159742	0.0139043	3.30677e-07
Bin_143	0.000671192	0.000113306	4.3109e-07
Bin_133	0.000362174	3.74322e-05	4.36271e-07
Bin_203	0.000793832	0.000354392	6.58322e-07
Bin_17	0.00306599	0.00156126	7.08663e-07
Bin_82	0.000396608	1.48564e-05	9.36522e-07
Bin_50	0.0017131	0.000497174	9.46867e-07
Bin_158	9.52596e-05	0.00172015	1.19018e-06
Bin_198	0.000156955	0.000141064	2.36634e-06
Bin_384	0.00118104	0.000363331	5.93627e-06
Bin_341	0.000225492	5.38976e-05	1.39294e-05
Bin_145	0.00360121	0.00132911	3.11137e-05
Bin_377	0.000713993	0.00215539	3.45313e-05
Bin_396	0.00062489	0.000447167	4.0019e-05
Bin_175	0.000374817	0.000236117	0.000111566
Bin_256	0.000440348	8.95709e-07	0.000122764
Cloacibacillus porcorum	0.000189921	1.72674e-05	0.00057358
Bin_244	0.000125189	1.60781e-05	0.000914638
Bin_304	0.000621274	0.000463854	0.00108228
Bin_224	0.00178341	0.00148077	0.00399538
Bin_64	0.00136332	0.00201734	0.00459327
Bin_491	2.78617e-05	0.0054457	0.0100523
Bin_38	5.95297e-06	0.000990531	0.0624938
Bin_139	0.000198967	0.00172085	0.635164
