# Supplementary material for: MicroPro: using metagenomic unmapped reads to provide insights into human microbiota and disease associations
Source: Genome Biol. 2019 Aug 6;20:154. doi: 10.1186/s13059-019-1773-5 (PMC6683435; doi:10.1186/s13059-019-1773-5)
Supplement: Supplementary file 5 — : Table S4. A genus-level assignment for each MAG generated from four metagenomic datasets is given. The corresponding Mash distance and p value are also provided. A MAG with multiple hits in the database is reported in the table only if all of its hits belong to a common microbial genus in the taxonomy tree. (XLSX 21 kb) [file 13059_2019_1773_MOESM5_ESM.xlsx]

## Sheet: Sheet1
Zeller_CRC
Bin	Assignment (genus)	Mash_dist	Mash_pvalue
1008	Bifidobacterium	0.295981	7.98e-08
1015	Orbivirus	0.295981	1.04e-06
1018	Phikmvvirus	0.295981	5.11e-07
116	unclassified Siphoviridae	0.295981	1.78e-06
118	unclassified Ruminococcaceae	0.295981	1.03e-06
129	Mycobacterium	0.295981	3.71e-07
136	unclassified Erysipelotrichaceae	0.295981	5.34e-07
157	unclassified Picovirinae	0.295981	6.23e-07
169	Lachnoclostridium	0.295981	6.61e-07
193	Methanolobus	0.295981	6.83e-07
203	Roseburia	0.295981	3.94e-07
220	Nitrospirillum	0.295981	6.05e-07
231	Desulfurivibrio	0.295981	5.41e-07
239	Campylobacter	0.295981	1.35e-06
242	Desulfurella	0.295981	3.84e-07
245	Anaerobutyricum	0.295981	5.52e-07
26	Fusobacterium	0.243761	5.03e-19
286	unclassified Picovirinae	0.295981	6.82e-07
302	Lactobacillus	0.295981	3.54e-07
330	Megasphaera	0.295981	1.97e-07
354	unclassified Chordopoxvirinae	0.263022	1.62e-12
363	Faecalibacterium	0.295981	9.02e-07
382	Bymovirus	0.295981	1.55e-07
392	Bacteriovorax	0.295981	1.15e-07
394	Thermoanaerobacterium	0.295981	3.62e-07
420	Campylobacter	0.295981	1.16e-06
43	unclassified Rhabdoviridae	0.295981	5.62e-07
438	Fusobacterium	0.295981	3.95e-07
446	Methylocystis	0.295981	7.58e-07
468	Bifidobacterium	0.295981	9.52e-07
476	Mordavella	0.295981	1.11e-06
477	Bacteroides	0.295981	5.93e-07
492	Gemella	0.263022	1.05e-13
52	Chlamydia	0.295981	1.99e-06
520	unclassified Lachnospiraceae	0.295981	1.1e-06
533	Francisella	0.295981	4.7e-07
538	Clostridium	0.295981	9.6e-07
549	Paenibacillus	0.295981	1.51e-05
578	Biseptimavirus	0.295981	1.78e-06
583	Scardovia	0.295981	5.26e-07
599	Scardovia	0.295981	2.73e-07
610	Ruminococcus	0.295981	6.75e-07
642	Legionella	0.295981	2.6e-06
649	Ehrlichia	0.295981	9.72e-07
671	Spiroplasma	0.295981	3.78e-07
676	Burkholderia	0.295981	1.02e-06
709	Prevotella	0.295981	6.88e-06
754	Scardovia	0.295981	4.36e-07
765	unclassified Endornaviridae	0.295981	7.38e-07
769	Kozakia	0.295981	1.08e-06
792	Candidatus Sulcia	0.295981	5.46e-07
826	Oligotropha	0.295981	9.27e-07
838	Caldicellulosiruptor	0.295981	9.27e-07
875	Teseptimavirus	0.295981	1.49e-06
893	Coopervirus	0.295981	1.38e-06
905	Oblitimonas	0.295981	8.53e-07
924	Christensenella	0.295981	9.41e-07
930	Actinomyces	0.295981	1.88e-06
968	unclassified Picovirinae	0.295981	4.3e-07
991	Roseburia	0.295981	7.05e-07

## Sheet: Sheet2
Karlsson_T2D
Bin	Assignment (genus)	Mash_dist	Mash_pvalue
10	Roseburia	0.295981	5.6713e-07
137	Parabacteroides	0.295981	2.09642e-06
145	Capnocytophaga	0.295981	6.79571e-06
150	Bartonella	0.295981	5.5821e-07
157	Campylobacter	0.295981	2.70363e-07
158	Scardovia	0.295981	1.75684e-07
160	Methanobrevibacter	0.295981	1.67182e-05
162	Methanobacterium	0.295981	1.30703e-07
165	Lactobacillus	0.295981	2.38733e-06
184	Blautia	0.295981	9.29843e-08
195	Pahexavirus	0.295981	1.20979e-06
203	Anaerobutyricum	0.295981	1.47112e-06
210	Mamastrovirus	0.295981	9.79191e-08
217	Roseburia	0.295981	1.66733e-06
229	Campylobacter	0.295981	2.41803e-07
254	Cytorhabdovirus	0.295981	6.98104e-07
262	unclassified Picovirinae	0.295981	7.07571e-07
265	Parabacteroides	0.295981	4.57709e-06
276	Campylobacter	0.295981	8.04377e-07
283	Pelobacter	0.295981	1.00236e-06
288	unclassified Picovirinae	0.295981	1.39538e-06
296	Parechovirus	0.295981	7.34502e-07
300	Lactobacillus	0.295981	1.28814e-06
323	Clostridium	0.295981	7.39029e-07
332	Enterovirus	0.295981	3.43117e-07
363	Mimivirus	0.295981	1.91865e-06
366	Solendovirus	0.295981	8.90334e-07
370	Begomovirus	0.295981	3.63617e-07
377	Geminocystis	0.295981	5.89429e-07
395	Leptotrichia	0.295981	1.50571e-06
404	Liberibacter	0.295981	1.18238e-06
42	Rhizobium	0.295981	1.48774e-06
433	Pseudomonas	0.295981	6.60663e-07
435	Pseudomonas	0.295981	9.91695e-07
437	Roseburia	0.295981	1.36129e-06
447	Hapavirus	0.295981	1.01565e-06
462	Begomovirus	0.295981	4.75981e-07
502	Staphylococcus	0.295981	1.67603e-06
506	Chivirus	0.295981	3.55425e-06
517	Candidatus Nasuia	0.295981	1.34783e-06
531	unclassified Siphoviridae	0.295981	6.58828e-07
541	Muribaculum	0.295981	6.46549e-07
561	Alistipes	0.295981	1.07596e-06
585	Ampullavirus	0.295981	1.461e-06
587	Bifidobacterium	0.295981	1.80887e-06
63	Campylobacter	0.295981	1.05967e-06
66	unclassified Lachnospiraceae	0.295981	1.74385e-06
68	Avipoxvirus	0.295981	2.19733e-07
70	unclassified Lachnospiraceae	0.263022	6.3177e-13
79	Candidatus Kinetoplastibacterium	0.295981	2.38207e-07

## Sheet: Sheet3
QinJ_T2D
Bin	Assignment (genus)	Mash_dist	Mash_pvalue
104	Methanolobus	0.295981	6.71924e-07
117	Spiromicrovirus	0.295981	7.28036e-07
132	unclassified Lachnospiraceae	0.295981	1.17993e-06
153	Dialister	0.295981	8.47875e-07
157	Parabacteroides	0.295981	2.78487e-06
160	Avipoxvirus	0.295981	8.26037e-07
16	unclassified Picovirinae	0.295981	8.50869e-07
171	Ascovirus	0.295981	9.06767e-07
175	Fusobacterium	0.295981	2.4662e-07
180	Anaerobutyricum	0.295981	1.31433e-06
200	Fusobacterium	0.295981	5.18204e-07
20	Streptomyces	0.295981	1.14817e-07
210	Chlorobium	0.295981	9.54319e-07
213	Campylobacter	0.295981	2.48573e-07
221	Leptotrichia	0.295981	1.14045e-06
22	Ilarvirus	0.295981	1.18813e-06
232	Mamastrovirus	0.295981	3.53877e-07
235	unclassified Picovirinae	0.295981	8.52926e-07
237	Roseburia	0.295981	8.60157e-07
240	Bartonella	0.295981	3.08025e-06
252	Mycoplasma	0.295981	3.37344e-07
262	Roseburia	0.295981	1.21487e-06
271	Chivirus	0.295981	3.32108e-06
273	Fusobacterium	0.295981	1.24508e-06
281	unclassified Lachnospiraceae	0.295981	1.41415e-06
284	Bacteroides	0.295981	6.73796e-07
303	Eubacterium	0.295981	5.49547e-07
316	Cyanothece	0.295981	1.23506e-06
31	Prevotella	0.295981	1.25673e-06
323	Lactobacillus	0.295981	1.40025e-07
328	Nostoc	0.295981	7.90639e-07
330	Bacillarnavirus	0.295981	4.86741e-07
368	Salmonella	0.295981	1.40582e-06
369	Vibrio	0.295981	1.51113e-06
384	Alphapartitivirus	0.295981	5.30626e-07
386	Streptomyces	0.295981	1.99605e-07
388	Faecalibacterium	0.295981	1.96394e-07
398	Anaplasma	0.295981	4.8568e-07
39	Bacillus	0.295981	7.82e-07
436	unclassified Siphoviridae	0.295981	1.40901e-06
437	Pelobacter	0.295981	6.16697e-07
440	unclassified Siphoviridae	0.295981	1.45307e-06
453	Biseptimavirus	0.295981	1.00576e-06
476	Phlebovirus	0.295981	2.00291e-07
480	Simplexvirus	0.295981	6.63049e-07
50	Buchnera	0.295981	7.40723e-07
59	Mycoplasma	0.295981	1.16794e-06
67	Bacteroides	0.295981	1.75391e-06
72	Sutterella	0.295981	8.15878e-07
88	Fusobacterium	0.295981	2.9934e-07

## Sheet: Sheet4
QinN_LC
Bin	Assignment (genus)	Mash_dist	Mash_pvalue
112	Leptotrichia	0.295981	1.12007e-06
116	unclassified Microviridae	0.295981	4.1334e-07
126	unclassified Myoviridae	0.295981	2.6079e-06
128	Polerovirus	0.295981	1.8875e-07
141	Scardovia	0.295981	4.71256e-07
162	Chivirus	0.295981	3.03863e-06
188	Methanolobus	0.295981	8.47075e-07
193	Mariprofundus	0.295981	2.03027e-06
200	Potyvirus	0.295981	7.14845e-07
20	Parabacteroides	0.295981	2.23145e-06
220	Phietavirus	0.295981	3.96795e-07
226	Bacteroides	0.295981	8.34912e-07
240	Clostridium	0.295981	1.86333e-06
256	Prochlorococcus	0.295981	5.31112e-07
261	Lentivirus	0.295981	8.36424e-07
267	Iteradensovirus	0.295981	1.95365e-07
285	Burkholderia	0.295981	1.20779e-06
287	Mamastrovirus	0.295981	1.10058e-07
294	Methanocaldococcus	0.295981	9.34678e-07
295	Cyprinivirus	0.295981	1.62668e-05
297	Roseburia	0.295981	1.35064e-06
309	Glaesserella	0.295981	1.41652e-06
312	Methylobacillus	0.295981	3.90854e-06
321	Enterovirus	0.295981	2.37981e-07
32	Sepunavirus	0.295981	1.39553e-06
333	Blattabacterium	0.295981	1.08146e-07
354	Avipoxvirus	0.295981	3.77059e-07
356	unclassified Picovirinae	0.295981	2.08502e-07
372	Mycoplasma	0.295981	1.15434e-07
402	Hepatovirus	0.295981	5.35513e-07
420	unclassified Lachnospiraceae	0.295981	1.15135e-06
422	Dialister	0.295981	2.38771e-06
430	Desulfurispirillum	0.295981	5.87923e-07
433	unclassified Lachnospiraceae	0.295981	1.58979e-06
435	unclassified Picovirinae	0.295981	5.16839e-07
440	Parabacteroides	0.295981	3.18467e-07
442	Caldisphaera	0.295981	5.15835e-07
445	Akkermansia	0.295981	4.04037e-07
458	Avipoxvirus	0.295981	6.56583e-08
469	unclassified Picovirinae	0.295981	5.13249e-07
489	Candidatus Purcelliella	0.295981	6.91354e-07
94	Batrachovirus	0.295981	8.09379e-07
98	Salmonella	0.295981	1.37091e-07
